# Supplementary material for: Appraisals Generate Specific Configurations of Facial Muscle Movements in a Gambling Task: Evidence for the Component Process Model of Emotion
Source: PLoS One. 2015 Aug 21;10(8):e0135837. doi: 10.1371/journal.pone.0135837 (PMC4546426; doi:10.1371/journal.pone.0135837)
Supplement: S1 Data — (XLSX) [file pone.0135837.s001.xlsx]

## Sheet: Sheet1
participant	Loss, high power 100 ms corrugator muscle	Loss, high power 200 ms corrugator muscle	Loss, high power 300 ms corrugator muscle	Loss, high power 400 ms corrugator muscle	Loss, high power 500 ms corrugator muscle	Loss, high power 600 ms corrugator muscle	Loss, high power 700 ms corrugator muscle	Loss, high power 800 ms corrugator muscle	Loss, high power 900 ms corrugator muscle	Loss, high power 1000 ms corrugator muscle	Loss, high power 1100 ms corrugator muscle	Loss, high power 1200 ms corrugator muscle	Loss, high power 1300 ms corrugator muscle	Loss, high power 1400 ms corrugator muscle	Break-even, high power 100 ms corrugator muscle	Break-even, high power 200 ms corrugator muscle	Break-even, high power 300 ms corrugator muscle	Break-even, high power 400 ms corrugator muscle	Break-even, high power 500 ms corrugator muscle	Break-even, high power 600 ms corrugator muscle	Break-even, high power 700 ms corrugator muscle	Break-even, high power 800 ms corrugator muscle	Break-even, high power 900 ms corrugator muscle	Break-even, high power 1000 ms corrugator muscle	Break-even, high power 1100 ms corrugator muscle	Break-even, high power 1200 ms corrugator muscle	Break-even, high power 1300 ms corrugator muscle	Break-even, high power 1400 ms corrugator muscle	Win, high power 100 ms corrugator muscle	Win, high power 200 ms corrugator muscle	Win, high power 300 ms corrugator muscle	Win, high power 400 ms corrugator muscle	Win, high power 500 ms corrugator muscle	Win, high power 600 ms corrugator muscle	Win, high power 700 ms corrugator muscle	Win, high power 800 ms corrugator muscle	Win, high power 900 ms corrugator muscle	Win, high power 1000 ms corrugator muscle	Win, high power 1100 ms corrugator muscle	Win, high power 1200 ms corrugator muscle	Win, high power 1300 ms corrugator muscle	Win, high power 1400 ms corrugator muscle	Loss, low power 100 ms corrugator muscle	Loss, low power 200 ms corrugator muscle	Loss, low power 300 ms corrugator muscle	Loss, low power 400 ms corrugator muscle	Loss, low power 500 ms corrugator muscle	Loss, low power 600 ms corrugator muscle	Loss, low power 700 ms corrugator muscle
10_dila	1.4995	-0.6929	-1.1679	-4.1726	-3.0127	-4.2173	-1.5236	4.4342	-1.4777	-5.8442	-5.9096	-13.0536	-6.7493	-6.9295	1.3326	-0.186	1.2653	-1.1518	-5.0203	-5.8768	-3.8464	-0.8565	-1.9148	-4.8553	-5.2515	-4.5211	-6.4097	-1.362	-0.8206	1.9612	-0.0237	-2.6654	-7.9827	-14.8238	-15.7507	-13.0242	-15.1584	-22.7703	-22.5736	-23.1603	-22.5024	-21.1098	-1.1326	1.6543	4.3075	-4.0626	-9.727	-7.6516	-6.5407
11_mumo	-2.3283	-2.9917	-0.0813	-3.2656	-4.2157	-6.2572	-0.4066	4.143	-4.8449	-1.682	-6.3	-6.5354	-6.7494	-4.3955	-0.6175	13.0532	5.1193	5.2356	-0.4341	0.716	5.2624	3.9737	-1.7765	-4.6897	-4.627	-2.6446	-1.1456	-2.7341	-0.9056	-1.123	3.3644	1.7252	0.9056	2.2414	8.7122	9.5499	1.7569	-1.8294	-0.2536	-0.5298	0.883	0.3939	0.903	-1.7175	0.2346	-0.6153	-1.3058	-0.5002	3.2181
12_elti	0.6252	-4.1561	0.1582	-1.8209	-3.3316	-8.4168	-7.8949	-1.4173	1.6216	0.5854	-2.3576	-2.9106	-2.9754	-3.3789	1.5258	-0.3971	-0.03	-3.3978	-6.8191	-4.2038	-3.6395	-2.3592	-2.9837	1.0829	-1.0856	1.8236	-0.3161	0.162	-2.7022	-2.3671	2.6923	-1.2221	-4.566	-2.4142	-0.2738	-0.3437	-2.8548	-1.627	-1.7796	0.4007	0.626	-1.2591	-0.2011	1.8317	1.1755	3.3291	-3.2461	-2.7306	-1.4571
14_lafo2	-3.9567	-5.099	-6.5998	-2.9445	-3.0397	0.8631	11.3688	13.7391	-6.4031	-3.4363	14.0215	-0.6251	-3.3697	-2.4654	-6.6115	-5.1354	-2.9028	8.0876	-5.7685	-10.4592	12.3892	-3.8045	-18.3337	-16.0794	-12.6517	-12.4942	-11.1911	-9.1869	-0.3307	-0.8635	-5.824	1.1544	-3.6653	-7.8939	-7.9399	-13.1484	-22.4294	-18.8499	-12.9157	15.7909	-12.0307	-12.0307	-9.071	-4.7662	2.7687	5.7214	2.8849	-1.1714	8.0222
15_caxx	-1.7751	-0.4143	-0.8033	3.5347	1.483	1.3032	-1.4324	-5.5442	-2.7862	-1.351	-2.9168	-0.2991	-0.3202	0.139	1.6104	2.5847	5.7032	3.0509	1.9532	-0.2165	2.2404	-2.6193	2.8193	2.8268	-0.8751	0.8586	1.0074	1.0706	-2.6519	6.1821	1.4756	0.1419	-2.3014	-6.2218	-10.0258	-10.9098	-10.6941	-12.3883	-12.0733	-9.3221	-12.1868	-11.6987	-1.7094	1.3887	0.8954	1.641	0.7457	-2.475	-1.5184
16_laxx	-0.7925	-2.1681	-3.7688	-2.5859	-5.0481	-1.1374	2.6535	5.9994	13.498	15.2926	16.2361	24.1277	23.6697	23.9481	0.9297	0.4979	-0.3024	-2.3235	-4.782	-8.8129	-5.2489	-2.5091	-3.9662	-2.2489	-3.1392	-2.1378	-2.467	-1.0323	-2.702	-3.6036	-2.101	-5.206	-4.6359	-4.8704	-2.7452	-3.9149	-6.2666	-7.3016	-6.3326	-5.0995	-3.3678	-3.8314	3.7371	-2.4598	1.0691	-1.2399	-4.8649	-6.68	-3.3473
17_amsu	2.6948	3.6073	2.8756	-0.2307	3.2591	4.0584	-3.2224	-3.9085	-1.7045	-2.3393	-2.2526	-1.1241	0.0529	-2.1291	3.6371	2.8463	4.8578	3.1189	-0.5245	-1.0207	1.5547	-1.687	0.5765	0.3245	-1.3609	-3.1157	1.2082	2.0918	4.7605	4.1011	5.3736	2.0484	-3.1526	-2.3473	-1.1491	-0.9751	-0.4798	-1.476	-3.3056	-3.2593	-2.7682	1.2922	3.8473	2.5586	5.2168	0.6516	-2.2306	-14.5078	-13.6207
18_heba	-2.6616	0.1434	3.2453	1.4097	2.8439	4.3093	3.8668	1.86	-3.0452	-4.8018	0.4625	1.1496	2.5738	1.1073	3.3324	0.2887	4.4592	0.7077	0.9579	0.8322	1.2303	1.2466	1.4922	-2.6981	-0.9137	-1.1535	0.8753	3.975	-1.4604	-0.0538	1.1067	-3.3373	-6.1883	-5.3642	-5.8197	-5.5588	-2.5042	-3.319	-4.2323	-2.0887	-4.5505	-2.3886	-0.4421	-2.4484	-1.4214	1.401	1.2627	2.8893	6.9655
19_isim	-4.1527	-4.2491	-1.8324	-3.8808	-8.8121	-10.6989	-8.7422	-0.2968	-13.313	-13.4032	-11.375	-12.7178	-6.3379	-5.665	-2.0821	-1.91	-4.918	-3.5568	-9.3229	-11.3661	-8.4583	-10.3669	-12.4235	-11.7983	-13.0293	-9.272	-7.2423	-3.4282	-1.7224	-3.6683	0.3697	-7.0828	-18.4944	-21.02	-16.2393	-20.447	-25.9587	-25.3067	-27.6575	-21.1544	-18.5498	-16.1536	-2.7858	-0.6157	-3.5877	0.3357	-10.3462	-10.3907	-7.2199
20_gira	0.7369	2.9263	4.1862	4.7044	0.2372	1.7091	1.014	-0.3937	8.0185	0.0894	-0.348	-1.9424	-0.7748	-1.6634	-1.184	4.3315	2.5199	1.9647	2.1973	1.1395	-3.0256	-7.8059	-3.0814	-1.6121	0.6401	2.0815	2.5613	3.9055	-2.1554	0.2827	1.5379	0.7208	-4.771	-4.5013	-7.7535	-14.4392	-7.2612	-7.0828	-4.9885	-5.7264	-6.0341	-6.4061	0.3055	1.1225	3.7172	2.038	2.1083	4.4629	0.9125
21_guco	-1.6867	-0.2543	5.0394	0.7679	-1.2204	-3.5647	2.8054	2.4822	1.0567	-1.2066	0.5731	3.1011	1.4816	3.3019	-3.0158	-1.5088	0.0428	0.1302	-3.0237	-2.6183	-1.3533	0.0026	-0.7662	-3.3461	-0.3154	-0.2717	1.0178	0.8038	0.1789	0.5663	4.83	-0.5376	-3.3868	-2.4961	-2.5044	-1.357	-3.7567	-5.2388	-2.0484	-1.6081	-1.7982	3.6705	-1.7463	3.3962	4.7477	-2.4946	-3.4151	-4.5623	-2.2985
22_cege	-1.7864	-1.2384	4.1672	5.3808	3.8142	1.3994	1.0062	2.5604	3.2786	-0.8731	-0.8762	0.904	-0.2972	-0.3467	0.5288	-0.2983	2.7356	10.5119	11.6441	2.6949	4.0508	1.6508	2.8	0.739	3.3424	0.8305	3.2203	4.2339	-4.0637	-2.6783	-1.9951	-1.8483	-0.4373	-2.8379	-5.3949	-3.6008	-4.3255	-2.5953	-3.6679	-3.9967	-3.3965	-4.916	1.3482	-1.4679	2.4947	8.7536	8.0606	4.5044	2.038
23_sash	-3.1154	0.0448	4.6353	0.0292	2.8556	1.2973	1.1573	0.5333	-2.4986	-0.9854	-2.9035	1.2157	-1.8601	0.7132	-1.2322	0.9535	1.6836	2.3634	-2.8709	-1.8438	-0.7955	-5.2125	-2.6893	-2.1048	-1.4602	0.2625	-1.1904	0.2857	-1.0447	-1.6222	-1.6831	-0.8517	-1.4838	-2.2929	-1.2888	-4.3016	-1.467	-3.3622	-4.8631	-4.4935	-6.0334	-2.709	-0.4399	-0.634	1.5502	2.4217	1.8724	-1.9162	3.0482
24_rama	-1.1138	0.0731	-0.2476	-1.7685	-1.6901	-5.3647	-2.8683	-5.1964	0.1463	4.9188	3.797	0.6168	2.7907	0.534	-0.1027	0.4697	1.9492	-3.4314	-1.9715	-4.9118	3.0724	0.3607	3.1019	5.2091	4.7618	5.9806	4.5064	5.5377	0.5804	2.0067	4.6728	0.8813	2.3448	3.0951	1.2128	-2.2714	1.6864	5.1752	2.1061	4.3589	2.9734	4.0646	-1.3854	1.9927	2.5164	-4.4439	-5.0503	-9.1515	-12.5186
25_maxx	-1.2539	-2.2318	-1.2893	-6.2256	-8.957	-11.7039	-6.1237	0.1585	1.2652	-1.2058	-0.201	0.8789	5.1528	6.1039	-4.2842	-3.4521	-6.8868	-13.2199	-14.5124	-13.2359	-8.1298	-0.9545	-2.9698	-4.0889	-2.0809	0.0131	1.4514	3.3807	-4.4852	-2.3905	-5.9621	-9.5201	-11.1016	-9.8011	-4.9589	-2.3838	1.4905	-3.6775	1.0846	0.7928	4.8531	3.7155	-1.3117	-3.238	-5.2386	-12.019	-10.6693	-13.0642	-9.6901
2613	0.8065	6.7365	2.6519	-0.4607	-1.0827	-5.1111	-10.78	-18.9559	-15.086	-10.7171	-4.6013	-7.0181	-2.3334	-7.6072	1.5623	5.6747	3.2624	-0.0134	-4.9987	-9.1419	-10.2195	-18.8634	-14.2784	-7.4953	-9.3039	-8.091	-6.8795	-8.0535	1.3633	5.5665	0.0195	-2.7253	-6.3869	-15.3611	-15.3285	-16.339	-8.7711	-9.0028	-7.0718	-8.8023	-5.0717	-7.2437	2.2785	3.9881	7.2637	1.5829	-4.0529	-6.3554	-3.6023
6_shzy	1.2859	3.4442	2.6466	-0.5908	1.0947	1.3642	3.8162	0.596	1.533	4.3313	4.9152	1.2204	6.4224	6.2054	-0.3212	1.3573	2.2403	-0.5197	-0.4323	1.5936	-1.4019	3.2873	-0.8998	0.1043	2.0225	5.6663	6.0372	3.9441	-3.2942	-2.5958	-2.9809	0.7083	-0.6281	-1.538	-0.3901	-0.1694	-3.228	3.6264	-0.7008	2.0743	-0.9554	-1.9826	-2.8189	0.6501	-1.1191	-1.4679	-0.1602	-0.8212	2.2022
7_mede	-2.0355	1.8784	1.0538	1.7479	3.8205	4.0105	2.1639	0.4754	2.1989	-2.7189	0.641	0.7461	-0.2526	-0.7026	4.3846	5.2153	5.9414	6.9107	6.9427	15.0743	11.0021	8.8684	6.2859	8.669	4.3004	4.4678	6.337	4.1533	-6.357	-2.0961	-1.4613	-1.4832	1.4295	-1.9273	-1.1931	1.3282	0.8385	-0.8593	-1.363	3.029	-2.4309	-1.9203	7.2347	5.3193	1.1971	4.1448	0.5446	0.5583	1.3708
8_mavu	4.4178	6.211	5.6866	4.3896	3.9727	2.1232	1.7241	1.3686	0.0921	1.6295	2.4455	4.6148	3.6376	7.2496	2.2633	8.1787	0.102	0.4904	-4.1686	-6.5946	-4.4355	-6.5642	-5.6529	1.851	1.9074	3.4546	2.9881	3.6868	5.7514	8.8237	6.8189	1.6038	1.4276	-4.3263	-1.9307	-5.049	-6.2008	-0.046	-0.498	1.992	3.2562	5.6798	7.3373	6.4645	4.3132	3.1575	1.1904	-6.7848	-6.2804
9_anzo	2.4803	-1.0925	1.2706	1.9427	0.4611	0.1907	-2.113	-0.4017	2.3443	-1.7145	0.4064	-2.4678	1.3253	-0.4954	1.3951	1.2601	1.2461	3.2092	2.3309	3.9014	1.2244	1.6046	-2.8244	-1.4308	-1.3501	-0.3787	1.4882	-0.6021	1.6791	3.9709	-1.6908	1.5268	-1.8448	3.5407	1.361	0.5257	-2.5379	-1.1618	-1.1601	-1.5335	1.1769	1.5887	-4.5191	-5.0311	-4.193	-2.3754	-4.2771	-1.409	-3.3004
audi_1	-1.2496	-3.9617	-3.0085	-1.5735	1.3412	-0.5161	0.872	-2.5496	-1.8389	-3.1492	-1.6227	-1.2325	-0.9956	-2.0941	-1.573	-5.2912	-0.686	2.5009	1.5544	2.3528	1.5267	-2.021	2.4837	2.8353	4.2047	3.2834	-0.5261	3.2397	-2.7472	-0.6642	0.8176	-4.7574	-0.8176	1.0768	2.3963	-0.5786	-2.317	-2.0931	-1.4378	-0.2855	1.1875	0.7359	2.6432	0.9141	-0.8114	-0.1185	-1.1279	-2.3352	0.022
aujo1	0.6071	1.7092	0.99	-1.7092	-1.9427	1.4476	1.6344	-1.5224	-1.401	-1.3636	-0.6725	-0.5697	-1.0927	1.1114	-0.6182	0.0095	0.5231	-0.7513	0.1141	0.3899	0.1141	-1.436	-0.0285	-2.7865	0.3043	-0.4185	-0.5326	4.0704	2.2483	-0.1851	0.7402	0.9622	1.0455	2.1373	-1.8875	0.0555	0.0648	-0.148	0.0092	-0.5737	-1.5081	1.6839	-1.6441	-3.6318	1.2354	-1.3468	-0.7338	-1.9041	0.6781
jeme_1	3.6433	3.0974	3.1228	5.3603	1.8785	3.5297	2.3705	4.1369	4.7202	2.894	5.9645	7.4811	4.1877	-0.8361	2.1497	0.8048	1.1734	4.6393	3.4193	5.0124	0.006	1.578	1.8473	0.3144	1.739	1.9541	-0.6408	-1.1929	-0.1322	0.9613	-0.9024	0.9953	3.3825	6.8884	4.0544	2.8268	4.6691	6.967	9.5651	7.6353	7.2529	7.9337	-2.4561	-3.8689	-3.373	-2.9769	-1.1415	-1.6452	1.6015
sast_1	-8.5159	-6.005	-4.5375	14.0698	-1.0746	0.5633	0.7815	-8.3455	-7.6346	-5.4791	-6.7159	-6.9362	-7.435	-7.7489	-7.8594	-5.5484	13.2972	22.9424	-0.9786	-3.2657	-0.8311	3.7452	-6.935	-8.0634	-5.8978	-7.9397	-7.6229	-7.3061	-7.5669	-5.4983	-3.8858	7.9206	8.619	-0.4471	-1.7483	-9.135	-8.7235	-12.0221	-10.3227	-9.3596	-8.7524	-9.0193	-2.8738	-2.4527	7.5839	14.8684	-1.1851	-1.6475	0.2735
[truncated: 107 more columns]
