# Supplementary material for: Appraisals Generate Specific Configurations of Facial Muscle Movements in a Gambling Task: Evidence for the Component Process Model of Emotion
Source: PLoS One. 2015 Aug 21;10(8):e0135837. doi: 10.1371/journal.pone.0135837 (PMC4546426; doi:10.1371/journal.pone.0135837)
Supplement: S2 Data — (XLSX) [file pone.0135837.s002.xlsx]

## Sheet: Sheet1
participant	Loss, high power 100 ms frontalis muscle	Loss, high power 200 ms frontalis muscle	Loss, high power 300 ms frontalis muscle	Loss, high power 400 ms frontalis muscle	Loss, high power 500 ms frontalis muscle	Loss, high power 600 ms frontalis muscle	Loss, high power 700 ms frontalis muscle	Loss, high power 800 ms frontalis muscle	Loss, high power 900 ms frontalis muscle	Loss, high power 1000 ms frontalis muscle	Loss, high power 1100 ms frontalis muscle	Loss, high power 1200 ms frontalis muscle	Loss, high power 1300 ms frontalis muscle	Loss, high power 1400 ms frontalis muscle	Break-even, high power 100 ms frontalis muscle	Break-even, high power 200 ms frontalis muscle	Break-even, high power 300 ms frontalis muscle	Break-even, high power 400 ms frontalis muscle	Break-even, high power 500 ms frontalis muscle	Break-even, high power 600 ms frontalis muscle	Break-even, high power 700 ms frontalis muscle	Break-even, high power 800 ms frontalis muscle	Break-even, high power 900 ms frontalis muscle	Break-even, high power 1000 ms frontalis muscle	Break-even, high power 1100 ms frontalis muscle	Break-even, high power 1200 ms frontalis muscle	Break-even, high power 1300 ms frontalis muscle	Break-even, high power 1400 ms frontalis muscle	Win, high power 100 ms frontalis muscle	Win, high power 200 ms frontalis muscle	Win, high power 300 ms frontalis muscle	Win, high power 400 ms frontalis muscle	Win, high power 500 ms frontalis muscle	Win, high power 600 ms frontalis muscle	Win, high power 700 ms frontalis muscle	Win, high power 800 ms frontalis muscle	Win, high power 900 ms frontalis muscle	Win, high power 1000 ms frontalis muscle	Win, high power 1100 ms frontalis muscle	Win, high power 1200 ms frontalis muscle	Win, high power 1300 ms frontalis muscle	Win, high power 1400 ms frontalis muscle	Loss, low power 100 ms frontalis muscle	Loss, low power 200 ms frontalis muscle	Loss, low power 300 ms frontalis muscle	Loss, low power 400 ms frontalis muscle	Loss, low power 500 ms frontalis muscle	Loss, low power 600 ms frontalis muscle	Loss, low power 700 ms frontalis muscle
10_dila	8.6912	8.9911	1.7823	5.3249	7.1092	0.0299	-0.9673	1.7126	9.6536	4.5767	5.3867	0.271	-0.6416	1.9616	-1.014	1.3228	2.4414	4.0958	0.1803	0.3297	-3.552	-7.1249	-1.8089	-6.2394	-1.265	-0.0737	-3.7014	0.1564	1.3323	3.6289	2.2377	4.2321	-1.8798	-2.8066	-5.9457	-11.3053	-3.6309	-1.7095	-5.5087	-7.3713	-5.3779	-6.2691	-0.197	2.5569	5.9203	4.3122	1.0376	-3.6686	4.1494
11_mumo	-0.7886	-0.5735	1.1085	0.9816	-3.4082	1.296	11.3274	25.7597	12.0995	2.7188	9.0112	7.2795	2.4982	3.9596	-0.3528	-0.5152	0.1624	0.336	-4.2726	0.5208	14.1673	23.7877	13.8257	1.4335	2.6263	0.4872	4.8662	2.4975	-2.8438	0.5941	-1.1001	2.1397	3.4048	4.7085	12.2167	34.758	19.1474	2.7723	1.2761	8.1243	10.4676	2.5853	5.1045	0.3225	-0.7896	0	-3.6143	0.4615	5.1879
12_elti	1.7154	4.2802	1.3894	-1.7823	-3.4777	-13.3907	-1.774	10.3879	-6.7012	-5.3001	-2.095	-6.8718	-2.003	-1.8208	3.0938	2.2393	2.7696	-0.8013	-0.5686	-7.3148	-8.5849	-3.2268	-10.3288	-9.7004	-9.9797	-10.0047	-6.1478	-5.7205	-2.3121	7.8631	-0.0379	-1.6998	-0.2565	-4.5249	-1.9725	4.9494	-8.9686	-7.9823	-4.3551	-5.5256	-0.6376	-4.2558	-2.1296	0.4898	3.3432	0.5683	-2.9871	-12.0388	-3.3867
14_lafo2	-28.2987	-29.8903	-28.731	-12.9785	-12.0386	-0.8253	23.8218	40.1441	-1.0774	-20.881	-17.2916	-4.3688	-7.8566	-10.2964	-24.1727	-28.7462	-25.9271	5.6316	-2.0992	-11.9461	6.0677	21.4515	-6.5342	-13.3421	-21.4448	-21.1676	-16.7867	-25.8628	-26.3559	-29.371	-28.4237	-9.584	-11.2432	-12.9829	-2.1979	8.064	-12.9736	-6.1943	-0.8884	-7.4573	-20.7529	-24.0032	-24.1766	-27.2925	-22.2614	-1.3752	-8.7878	-11.3839	17.4213
15_caxx	-7.0461	-4.9892	-5.9882	-4.4015	-4.0396	-6.0192	-8.7875	-1.8713	-2.0693	-7.0059	-9.8886	-6.644	-4.1942	-5.8058	-4.8859	-4.1935	-1.8243	3.6306	2.1555	0.5088	-7.1377	1.1169	-1.5383	-8.5345	-5.5632	-5.4188	-5.6475	-2.8178	-5.0551	-5.7853	-1.9035	6.3959	-3.9866	-3.6604	-7.7577	-6.1445	-8.9848	-6.36	-6.8568	-4.0854	-3.7412	-4.7498	-7.3396	-7.2464	-4.0922	0.7577	-2.8805	-5.0334	-1.2568
16_laxx	4.4263	-3.0147	1.0435	-3.3956	-3.7829	4.9873	8.3739	3.7186	0.9727	14.2001	9.8214	14.0392	10.6681	10.3297	3.4352	-0.9741	-1.8799	-7.329	-3.1646	-3.1272	-0.5257	1.2834	1.8284	-1.3761	1.3362	-0.058	-3.3926	0.7229	-0.3865	-1.5655	-1.8796	-3.2382	-1.4065	-2.1666	-6.4972	-4.6615	-1.4724	0.4809	2.1937	4.0345	3.0353	2.08	-2.5024	-6.6629	-8.4992	-9.8553	-10.3171	-2.9088	-7.8179
17_amsu	1.5594	-0.0702	0.4577	-2.7019	0.3255	10.5198	7.0815	2.037	-3.7509	-5.3079	-0.5842	-3.505	-3.3657	-4.6383	1.8443	-3.2204	0.4717	-0.466	3.9395	3.0605	1.6142	1.8041	4.3042	0.4384	2.2827	-0.4683	0.5189	-2.5312	1.4802	-0.6266	-0.7418	-4.7828	-0.1484	2.0581	-0.9743	0.4683	1.3651	3.7853	-0.5159	0.0864	1.2931	0.1229	6.8777	0.7298	2.209	-0.2907	-3.2102	-2.8209	2.4377
18_heba	3.2904	4.0631	5.6521	-2.7171	-2.614	-3.6412	-3.3936	-3.0427	-5.0491	-4.18	-8.9264	-4.6455	-2.5016	-3.6618	-3.2548	1.706	-2.4964	2.8357	6.2933	2.0203	-2.7856	-4.1204	-0.2255	2.6444	2.198	0.804	1.1434	3.7172	3.5955	4.5471	3.9038	-4.1877	-7.2287	-6.3149	-2.5042	-7.0868	-1.353	-6.5655	-0.8296	-3.1342	0.1952	0.3505	4.9052	5.1475	3.6958	0.7643	4.8283	3.7261	3.2041
19_isim	-5.1359	-1.6174	-5.4498	0.9173	-12.0824	-9.6442	1.0954	0.9807	-5.4226	-3.1534	-12.5079	-15.6975	-3.1745	-11.1802	-4.331	-5.8823	-5.982	3.4437	-5.7888	-8.0554	3.8029	1.8471	-5.9155	-5.2485	-8.4568	-8.0705	-4.3069	-5.0825	-4.4602	-2.7656	0.2037	7.2196	-11.9421	-6.1856	-0.5988	0.9044	-5.8862	-8.0252	-15.2417	-13.4175	-9.8123	-6.6702	-5.8217	-4.5878	-2.4559	1.7007	-5.0605	-11.1498	-6.1755
20_gira	2.3363	3.2695	3.3519	2.2566	3.7449	-2.8725	-5.645	-4.9643	-0.601	-9.0198	-4.8685	-2.4903	-1.1276	-2.5281	2.1246	1.6164	4.3752	4.9674	0.1247	1.2094	-2.5658	2.1377	3.4075	-2.311	-1.4667	4.1113	2.0511	2.1889	-1.1963	4.3368	5.8877	3.0788	-3.1713	-2.9426	-4.1787	-4.4434	-3.7598	-4.5115	-6.3991	-6.4441	-2.8192	-2.232	0.7532	0.0567	2.2386	-1.8283	1.2558	1.7637	-6.32
21_guco	-1.3049	2.6301	1.683	0.9487	-1.1749	0.947	2.1084	-3.464	3.0234	1.5125	-3.1686	-2.6419	-1.6493	-2.6824	3.7083	5.8577	-0.1104	-2.8101	0.92	-0.0769	-3.4624	-0.5637	2.7565	-2.1912	0.0218	-2.6963	-1.763	0.5737	-1.6913	-0.1255	2.205	1.4584	-1.5641	-0.0396	-4.8443	-5.4158	-2.8508	-3.6353	-3.006	-1.1413	-0.0347	-0.8027	2.067	1.877	-1.7746	-2.5842	1.2971	-0.0363	1.6259
22_cege	5.2659	1.355	1.5431	9.9329	10.9697	0.828	1.5363	8.1845	3.1513	-1.2455	1.6116	-0.9102	8.3966	3.6645	-0.1348	6.3812	3.5933	14.3076	23.145	6.1224	0.4227	9.949	3.8047	2.0809	1.9825	5.8163	6.25	1.25	-0.1226	3.4875	3.0708	3.4875	11.0753	4.5135	-2.4161	3.7221	6.0821	-0.3046	-0.021	7.6718	3.3965	3.4245	-2.1466	2.8132	1.7091	8.4157	5.4794	5.5854	1.5724
23_sash	-2.1472	1.1077	4.7226	2.0094	-0.2622	6.526	6.7735	13.5189	2.9607	-1.7405	2.5218	-1.7111	-4.2115	-4.534	2.2502	0.3521	6.2271	6.1319	6.7274	5.7879	8.7573	6.0489	5.6805	-0.4881	3.4983	2.3481	3.0224	1.3202	-3.5086	0.4839	-1.3507	-3.5362	-4.7046	-0.8737	3.6933	3.2518	1.6041	0.7912	1.0503	1.5904	2.5031	-1.2074	-4.1189	-3.405	2.7873	-1.4702	3.4498	1.5797	1.8529
24_rama	-3.818	0.4507	-2.6684	-9.2237	-6.0921	-7.9181	-4.0819	4.7451	-0.2573	8.2908	8.5265	4.838	5.7402	3.3814	-3.5868	-3.4035	1.2304	-6.4201	-4.9585	-1.5104	1.7416	1.6123	4.3172	4.9799	7.9861	4.1022	4.4798	2.7383	-1.9161	-0.3298	-2.1602	-6.8681	-6.1113	3.0176	3.6895	8.5225	3.6983	9.7124	2.8443	7.1699	1.6536	0.5713	0.9711	-0.6238	3.1275	-6.9931	-4.9519	-7.5938	-3.1522
25_maxx	-4.9741	-1.4782	-5.9413	-4.8686	-3.0599	-10.0312	3.7777	22.8648	12.4503	-4.0981	-1.3018	0.7604	-0.7645	2.559	-3.1702	-1.5277	-6.5507	-0.7346	-1.4259	0.8668	2.7412	12.0785	1.8376	1.1918	-2.5765	-0.3099	-3.8398	-0.7584	-0.1014	0.0496	-2.3305	5.548	1.7824	-3.9468	2.5204	30.6446	6.9269	-1.3012	7.3887	1.9421	3.7461	2.5873	-1.8318	-5.8563	-5.9517	2.2801	2.4119	-7.3169	-9.5401
2613	-0.735	0.1966	2.3658	-2.7863	-1.2205	1.7487	6.8888	31.5431	14.9553	-0.9248	-3.6666	-4.0717	-9.4443	-5.3828	-4.5452	2.4176	-1.2325	-0.195	0.8053	-1.0511	13.4068	28.5988	8.1054	1.4021	2.6312	-5.7845	-6.5745	-3.684	-1.0996	2.1892	-0.0247	0.7659	-4.5034	-7.3616	12.598	24.1605	9.656	-0.3254	-7.9155	-7.2761	-4.2733	-5.0063	0.5224	2.1808	2.8596	1.9093	-2.7325	-2.3011	9.5001
6_shzy	-2.6044	2.2177	-2.285	-1.1806	1.8427	-3.5447	-3.7	-3.782	-8.6187	-12.849	-10.3706	-10.0015	-9.0582	-7.3297	6.7596	5.0636	-0.3904	1.3056	-0.2379	17.1064	0.7138	1.8302	-5.0178	8.8216	-0.9944	-3.2944	-0.1495	2.1993	-3.4815	-6.6448	-6.2463	-5.4339	-4.087	-3.5865	-2.0203	-6.166	-6.8086	0.8773	-3.5587	-6.8487	-11.0964	-10.7565	4.9689	-4.0761	-4.855	-8.3554	-7.441	-7.2255	-2.5306
7_mede	-3.0333	-4.804	-4.0628	-5.6494	-4.4378	-7.1693	-8.778	-6.8054	-8.0192	-8.9156	-3.7145	-4.8262	-3.6989	-1.8905	-0.3357	2.4934	-1.9589	2.0384	5.519	3.9974	1.727	4.534	3.2111	7.2703	4.2602	5.3313	5.7884	3.9156	-0.0299	-0.4769	4.8129	3.2346	4.0407	5.5532	2.9492	4.787	8.8896	6.2416	6.5489	6.1818	1.6622	-4.7092	4.3642	-1.4405	3.944	5.5958	2.89	1.4135	0.2225
8_mavu	-1.6782	0.5236	1.7436	2.4916	-0.388	-1.2575	2.3327	3.5481	4.1324	4.6559	3.1694	5.3712	2.0101	4.0436	-0.5254	6.8344	2.0265	2.1589	-0.2561	-3.1965	0.287	1.8852	3.3112	3.5717	2.83	2.989	1.9779	4.4856	3.2545	1.2729	-0.3674	-2.712	-5.1135	-5.0304	-7.2	-5.8221	-3.0664	-3.1451	-4.0068	-1.4872	-2.5546	-0.3631	-1.7838	1.132	-0.9954	1.339	-1.2377	-1.3786	-2.5987
9_anzo	-0.8377	-1.1358	-5.0009	-2.5521	-6.7071	-2.8205	-1.2478	-0.4227	-3.6511	-3.6604	-5.1552	-4.5052	-0.4057	-1.665	1.813	5.2277	1.2962	2.9821	1.6226	-1.1064	3.1549	2.3134	2.1304	2.3309	3.9569	3.5966	4.7793	1.922	1.4863	-1.3291	-0.7651	-3.7735	-0.9419	-0.4224	0.9604	-1.3019	1.6614	-2.7119	-2.0901	-4.6045	-0.2635	-0.4502	-2.0757	-1.5586	-1.0655	-3.7279	-3.5516	-4.8038	-4.2406
audi_1	-1.9718	-1.8395	-0.1653	0.8336	-1.1972	-2.581	-0.2621	-2.4039	-0.1747	-2.444	-4.2245	-1.3224	-0.6517	2.4039	-4.3789	-3.5995	-7.114	-4.9056	-1.6108	-1.3746	-1.0251	-1.4951	-4.5207	-6.1126	-3.3988	-3.42	-5.4134	0.1393	-0.898	-1.4736	-3.2816	-0.0549	-0.5422	-0.7165	-0.7595	1.3876	-1.8987	2.6941	1.6575	-3.1669	4.7098	0.8264	-0.765	-0.2426	0.9142	2.0734	0.2729	-2.2436	-2.2646
aujo1	-4.3077	3.3355	-1.8469	2.7271	3.1937	2.5777	0.1808	-1.4475	-4.7527	-0.8531	0.5446	1.8264	2.4586	3.9386	-0.8789	6.2121	0.627	-2.7205	0.2539	5.2151	4.2409	-0.7016	-3.4864	-5.5436	-0.1016	3.1361	0.2726	5.9851	-0.1719	1.8608	6.732	5.2655	1.3623	1.907	1.3011	2.6687	0.5984	1.0099	2.2863	1.373	-1.0357	-3.2639	-3.0941	3.0811	1.3848	-2.3584	0.8601	-0.7584	-3.5333
jeme_1	-0.2821	1.0384	2.0187	2.759	0.5802	0.2621	-1.9287	0.7923	-5.3719	-2.0907	4.0655	9.3874	4.8938	2.679	-1.4623	2.7992	7.9557	5.0707	9.0837	7.8897	2.8608	5.5457	3.25	2.907	4.7475	4.5627	7.3774	6.7968	-1.5164	-0.9392	-5.7656	-2.1619	-2.9128	-5.4967	-1.4254	-6.1422	-1.3592	-5.0271	-6.9635	-4.0775	-3.6203	-6.3573	1.3193	-3.0114	1.2749	1.8602	-2.6019	-4.52	-3.0906
sast_1	-4.0004	-4.8328	-4.9258	10.1601	1.5816	3.8927	5.1511	1.6648	3.1239	5.058	1.8117	3.1092	3.0995	1.6452	-4.836	-9.0417	-2.6692	25.5983	3.2946	-4.4962	1.3789	7.8991	0.6697	0.9258	15.0153	2.8415	1.7778	2.2259	-3.334	-2.9044	-4.8521	1.9086	16.5625	8.3228	5.3744	4.9985	3.2998	-1.7426	-2.7775	-2.4212	-1.4546	-3.1875	-5.3929	-3.8085	-2.908	19.072	4.5318	-1.5696	-0.7381
[truncated: 107 more columns]
