# Supplementary material for: Appraisals Generate Specific Configurations of Facial Muscle Movements in a Gambling Task: Evidence for the Component Process Model of Emotion
Source: PLoS One. 2015 Aug 21;10(8):e0135837. doi: 10.1371/journal.pone.0135837 (PMC4546426; doi:10.1371/journal.pone.0135837)
Supplement: S3 Data — (XLSX) [file pone.0135837.s003.xlsx]

## Sheet: Sheet1
participant	Loss, high power 100 ms cheek region	Loss, high power 200 ms cheek region	Loss, high power 300 ms cheek region	Loss, high power 400 ms cheek region	Loss, high power 500 ms cheek region	Loss, high power 600 ms cheek region	Loss, high power 700 ms cheek region	Loss, high power 800 ms cheek region	Loss, high power 900 ms cheek region	Loss, high power 1000 ms cheek region	Loss, high power 1100 ms cheek region	Loss, high power 1200 ms cheek region	Loss, high power 1300 ms cheek region	Loss, high power 1400 ms cheek region	Break-even, high power 100 ms cheek region	Break-even, high power 200 ms cheek region	Break-even, high power 300 ms cheek region	Break-even, high power 400 ms cheek region	Break-even, high power 500 ms cheek region	Break-even, high power 600 ms cheek region	Break-even, high power 700 ms cheek region	Break-even, high power 800 ms cheek region	Break-even, high power 900 ms cheek region	Break-even, high power 1000 ms cheek region	Break-even, high power 1100 ms cheek region	Break-even, high power 1200 ms cheek region	Break-even, high power 1300 ms cheek region	Break-even, high power 1400 ms cheek region	Win, high power 100 ms cheek region	Win, high power 200 ms cheek region	Win, high power 300 ms cheek region	Win, high power 400 ms cheek region	Win, high power 500 ms cheek region	Win, high power 600 ms cheek region	Win, high power 700 ms cheek region	Win, high power 800 ms cheek region	Win, high power 900 ms cheek region	Win, high power 1000 ms cheek region	Win, high power 1100 ms cheek region	Win, high power 1200 ms cheek region	Win, high power 1300 ms cheek region	Win, high power 1400 ms cheek region	Loss, low power 100 ms cheek region	Loss, low power 200 ms cheek region	Loss, low power 300 ms cheek region	Loss, low power 400 ms cheek region	Loss, low power 500 ms cheek region	Loss, low power 600 ms cheek region	Loss, low power 700 ms cheek region
10_dila	-0.1049	2.6298	-1.1544	-2.4076	-4.6423	-4.4077	-6.0065	-7.8709	-1.5495	-7.4943	-9.6611	-7.0313	-1.7655	-6.309	-4.0109	-8.5983	-10.0607	-13.1007	-9.8483	-10.6614	-7.3786	-6.7597	-6.6262	1.9842	2.5728	-0.7828	-5.5461	-7.3119	-8.9247	-3.5323	-4.1129	-4.871	-4.172	-9.4462	11.6936	13.6882	-3.0699	-11.9194	-6.8065	-6.2957	-8.7151	-10.8441	-7.1837	-2.2018	-6.9274	-5.7115	-5.7246	-6.2175	-10.1545
11_mumo	0.4504	1.1092	1.6604	-3.6636	-2.2519	-0.2823	0.7058	-2.0368	0.605	3.1729	5.9425	0.6789	-1.3982	-2.0839	0.1984	-0.3174	1.2498	-0.3571	-4.1992	-1.2895	-0.3373	0.6282	0.2777	-1.7524	0.0132	9.1258	17.6035	8.6166	6.7649	6.3825	9.1219	9.1914	0	6.3756	19.3145	6.9457	11.0756	11.0756	3.6154	1.9885	1.2932	2.941	3.6754	5.4525	5.4953	3.5826	2.2124	6.4587	6.63
12_elti	3.6526	5.2418	4.9552	1.9748	-0.3074	6.5392	21.5975	52.5375	56.6799	63.0784	40.9441	25.9692	7.5031	6.9717	-2.8857	-3.8532	-4.6038	-2.8135	-7.3839	-1.2066	-1.6125	1.707	-0.9786	-3.6975	-1.0231	-2.5243	3.1082	-2.8857	0.6607	-2.3243	-0.354	1.2861	0.2655	-0.0177	4.926	2.696	-1.8052	1.4276	6.7371	1.6577	1.8406	4.5779	1.0537	0.424	-2.731	0.0249	3.0365	13.8671	42.5801
14_lafo2	-2.0494	-6.7345	-7.173	-2.504	-3.9195	-3.0821	-0.8971	10.1316	4.5614	2.807	5.9131	12.0335	17.6595	3.6404	-6.6908	-5.6932	-6.0294	-2.715	-5.3899	-3.7638	1.0743	-0.8295	4.586	-1.7796	-3.7894	-4.4508	-1.1803	-7.2828	-3.6667	-4.7431	-3.7287	-3.8719	2.6561	3.4538	14.086	19.1118	29.0007	32.9345	26.8014	22.9798	17.1681	14.6591	1.8375	-0.4261	1.8527	-2.3473	6.8097	9.1075	4.9418
15_caxx	-2.78	-5.0413	-6.1396	-3.1691	-1.8074	-4.3848	-3.9188	-4.0809	-5.8356	-4.9198	-6.2166	-6.7393	-6.2936	-4.8468	-4.8558	-5.8148	-6.4159	-9.2357	-4.5552	-4.7806	-7.604	-6.2764	-7.6218	-5.7039	-7.468	-11.9373	-6.1905	-8.9494	-0.4604	0.7949	3.3142	1.4812	0.3345	1.7418	2.2631	6.1506	4.7346	1.6245	7.4581	6.8587	4.4132	1.9112	9.964	6.5251	2.5027	-1.88	3.4662	0.0509	4.7587
16_laxx	-1.2594	2.5124	5.6168	0.5037	0.3778	2.0276	0.8249	0.573	2.4369	4.4267	8.0599	5.9946	7.6507	6.8573	-1.6497	-2.0912	0.3137	0.8539	3.4563	5.9541	1.9692	5.0828	2.2074	-0.1336	-3.555	-2.7244	-4.7401	-2.1958	-5.2783	-4.1708	-6.1149	-6.7982	-5.0015	-5.2725	-5.7968	-6.2504	-5.025	-3.1576	-6.5744	-4.648	-4.542	-6.9632	-2.7675	-2.1858	-2.6265	-4.6536	3.3257	9.1075	16.7577
17_amsu	3.3183	-13.0519	-15.9499	-17.7772	-17.0118	-11.4503	-13.5784	-11.8087	-15.0606	-16.941	-20.7415	-22.5909	-21.6043	-19.5956	1.5005	4.2266	-9.718	-5.3578	0.3771	-1.0566	4.0262	2.8439	6.6659	9.8122	16.4271	12.3498	4.1244	-8.4885	0.8468	-1.0253	-2.8399	-4.2742	-1.4689	-1.0541	-1.2903	2.5403	-1.0023	-4.1705	-3.1912	-5.3168	1.4171	9.977	-0.4627	-2.5944	-2.6237	10.4305	14.5124	33.5637	72.1581
18_heba	0.613	-2.3929	-1.8624	-2.2337	-1.6974	-1.9214	-1.497	-1.3791	1.0019	1.0137	3.6129	0.3477	1.2731	-1.0196	-0.1763	-2.0748	-0.9228	-2.1453	-2.9564	0.2821	1.3812	-4.0614	-1.0521	5.5484	6.6475	4.8548	2.686	0.6759	2.6014	-0.6607	-3.2002	-4.8828	-9.3992	-10.2715	-12.4652	-11.1232	-6.3281	-12.5839	-10.5812	-8.9656	-13.2858	-11.6032	-3.8139	-3.5592	-4.3405	-2.8763	-2.014	0.5614	0.2662
19_isim	-1.8895	-6.5612	-0.475	-2.5577	2.3541	2.8448	12.0367	14.845	11.734	11.7705	12.9815	6.9162	11.5878	9.8079	-0.1205	-2.0484	-4.0679	-0.7471	-0.5784	10.6468	8.4008	15.7702	7.5333	11.8276	6.5018	0.8868	3.6871	-3.1039	-3.715	-0.5513	-3.6274	29.9258	63.0616	57.6515	83.7644	63.4275	47.5165	41.9106	26.6024	22.6762	21.2953	14.1591	-1.016	-4.3571	-6.1434	-5.9402	-6.3277	-0.5482	17.6929
20_gira	-0.668	1.0996	-1.7439	-1.6789	1.1882	2.7844	2.2109	1.7971	4.6642	3.7243	2.1932	2.6484	-0.7567	3.3696	0.4175	-1.5655	-3.0034	-0.4291	-0.9741	1.1132	2.2323	1.5481	-1.4089	0.3595	-0.2319	-0.1218	1.1422	-2.4932	3.3947	1.5948	4.6363	1.0423	2.2327	-0.2734	2.2384	-0.393	-2.6314	-2.62	-2.8251	-2.0846	-1.6916	-0.5069	0.1891	0.4373	0.9515	1.4184	5.9157	-0.9042	1.1642
21_guco	0.9432	2.114	-0.8878	0.6325	-2.7021	0.7546	0.9044	-2.9074	0.7379	0.8989	0.7934	-0.2608	-0.9654	0.2608	-0.5604	4.4263	1.7943	1.0754	-0.3	1.2	-1.449	1.8339	1.9924	1.3302	-0.5773	0.2094	-0.7585	-0.9849	0.2011	0.5865	-0.1117	0.8378	1.737	1.0221	1.6533	1.5304	1.9605	1.8432	0.0894	1.1227	4.0941	-0.8378	-0.1564	-1.4073	0.8991	-0.3183	-1.3515	-1.184	0.6813
22_cege	4.9278	1.7682	2.7741	0.5681	-0.5537	2.9683	2.548	1.9334	-1.3276	2.806	1.7595	1.8262	-2.232	2.9074	-1.4022	-1.0922	-8.2288	-6.0222	-4.0809	-2.377	0.1508	-1.2402	0.2542	-1.5502	-1.3854	-2.0418	-1.8715	-1.3771	-4.1267	3.064	-2.2895	-2.2188	-0.8197	-0.4918	0.8649	6.029	-1.3567	5.1952	1.0345	7.0861	3.389	4.0278	-2.4124	-0.4698	-2.5837	-4.7447	-1.9786	-1.0224	-5.8942
23_sash	0.4968	-1.311	0.5934	-0.4922	-4.1214	1.8767	18.5373	28.4223	18.7949	17.7185	24.9448	24.8436	19.1076	19.3652	-0.1166	-0.845	-1.9474	-0.607	0.1845	0.6993	3.6616	-0.4322	-0.4662	-4.5357	-0.9373	0.7624	1.7143	1.3403	0.7045	-0.8403	2.1335	0.2969	2.0329	2.3248	4.2168	3.0091	4.0557	-0.946	4.5288	3.6884	3.3966	0.8353	0.4971	4.3064	3.3917	-1.7668	-2.2054	-4.0725	0.3592
24_rama	1.771	3.7267	4.6096	7.3508	4.8047	5.2256	3.3674	-0.2721	1.1909	-1.6734	-0.4415	3.0543	2.1354	0.8726	-0.3244	-5.2433	0.4977	0.4888	1.8352	-1.4086	-4.0969	-0.3555	-4.1457	3.2837	2.3506	2.9416	0.4888	1.1242	0.745	2.6907	-0.4908	-1.2008	-0.3462	2.419	-1.0123	-2.9318	-1.7485	0.4558	-2.5724	-1.9852	0.4952	-0.2673	2.2241	-3.9252	-1.0916	-2.0286	-0.1501	5.1305	4.2573
25_maxx	-0.3603	0.7899	-2.2033	-2.7506	0.8245	-2.716	0.7414	3.0139	3.104	-1.3996	-0.0901	-1.3164	-3.0555	-0.3603	1.435	0.6554	0.0966	1.504	2.0697	2.4146	1.4074	2.2422	1.4488	0.9521	-2.6354	-1.2418	2.1387	-1.3729	-0.0416	0.0278	-1.922	0.902	-1.5473	-4.2673	4.7599	10.8104	2.0885	0.1735	1.1032	-0.0694	-0.9506	0.458	-0.1046	2.1833	1.5765	1.6113	3.4319	5.6989	5.8385
2613	-0.0059	-0.0761	0.9594	0.2808	0.4914	1.0354	2.9542	5.6803	3.4749	3.3637	1.3221	-0.6435	-0.041	0.234	-0.6259	4.7203	2.7047	0	-0.0976	0	-0.5915	7.9534	3.0952	-0.5341	-0.356	-0.3216	0.9131	-0.8958	-3.1958	2.6993	-0.0342	-1.2897	4.3828	11.0312	8.2691	5.9293	11.3451	7.3047	3.5382	2.6251	3.7608	2.6936	-2.5948	1.7336	0.349	-2.9101	-1.6605	2.1445	8.4318
6_shzy	-6.5324	0.3828	10.2561	3.3716	-3.0993	-2.129	-0.6633	-3.2774	-6.3379	-6.6757	-3.6603	-7.906	-7.1997	-1.8793	2.2264	0.9582	5.7751	0.8693	10.7633	9.6187	14.1646	13.5338	9.2328	11.9101	5.4955	3.0523	3.4664	6.6618	-3.5731	3.2145	9.4431	12.763	16.3625	11.5131	12.3754	23.5272	28.3292	17.2538	19.5006	14.3901	15.437	17.1273	0.6643	-4.0165	2.9767	-2.5127	-5.0793	0.3697	6.5812
7_mede	-4.8246	-2.034	2.7773	-13.882	-17.7007	-14.1713	-17.4737	-21.3326	-16.2898	-16.6949	-10.0587	-12.3643	-13.9888	-21.8266	4.8297	-5.0155	-7.8417	-5.0553	-11.4905	3.6533	3.211	-7.05	-2.751	0.5484	0.6502	-3.8832	5.1172	-1.7868	22.7394	19.1225	30.4713	34.822	27.9656	40.541	48.2728	35.2571	46.1131	35.0527	38.7535	48.818	32.6886	13.1782	-2.4356	-11.7726	-16.5826	-3.6094	-4.7144	-14.6708	-25.1052
8_mavu	1.4379	1.0548	3.9883	3.1014	2.902	7.3888	9.2149	0.8764	5.0168	0.572	3.0856	7.0791	6.4914	3.6262	2.0296	1.9876	0.3724	3.1676	7.5781	0.8863	0.6031	3.0627	1.1223	-3.6239	3.0785	5.8055	8.6795	4.5626	0.939	1.0619	-1.6863	-0.5654	-2.0501	1.4454	-1.7601	-2.0108	1.8191	1.4602	-1.2488	1.1308	-1.9616	-0.4523	5.1773	1.5994	1.114	5.7135	2.5101	-0.5408	4.4608
9_anzo	3.3028	3.6107	6.8227	2.2656	3.0597	1.0469	-3.4194	-4.8229	-7.2181	-2.7777	-6.5893	3.9834	-0.6644	-6.2587	-0.6751	-2.7133	-4.769	0.9669	-5.9144	-4.9475	-5.4005	-2.9223	-4.1026	-0.0348	-3.5408	-1.8335	0.6794	12.1293	-1.1057	2.0075	7.5407	4.2507	2.8051	7.0105	7.9213	5.8005	5.6872	10.2687	7.1781	17.9408	13.1101	11.5013	-7.7519	-8.7949	-12.1727	-15.4541	-18.7167	-15.2268	-16.1141
audi_1	-2.2268	-5.1015	-4.7749	-3.5498	-0.9991	1.5027	-0.9283	-0.3321	-0.2341	5.7277	1.2005	-3.3402	1.7504	1.01	3.4409	3.7504	5.6953	1.282	4.1451	-0.7119	2.1409	2.1925	0.8512	3.5699	2.5716	2.3343	2.6181	2.4272	-5.581	2.7366	5.0238	2.1075	-2.795	-2.1142	-0.7212	-1.7345	0.6583	-1.3234	-3.8195	-9.1602	-2.0648	-1.4155	-0.8835	-1.2296	-2.2269	-5.3325	-8.4404	-8.3073	-0.564
aujo1	0	14.1464	9.4574	14.1124	12.7629	8.9641	2.7783	-2.1262	-1.7974	6.7472	13.1655	37.0415	28.9789	26.8413	26.1236	40.2061	23.6311	8.8648	19.1467	26.5646	45.6568	44.9383	40.7314	27.6646	31.0688	34.7406	39.4579	50.1313	3.9115	23.2088	40.5318	21.5901	2.4414	0.6263	10.4288	13.6716	-1.8629	-1.6877	-8.3378	-10.5827	-6.9579	-15.0727	-8.2407	-4.1583	-8.254	-17.9597	-8.6739	5.1231	-7.325
jeme_1	-5.1069	-4.4391	-7.7218	-13.999	-13.1696	-14.5825	-9.6162	-1.6203	-8.6953	-9.1698	-12.9024	-9.2015	-11.0537	-5.504	-0.8732	-1.9479	-7.523	-6.4744	-4.5153	-3.9257	3.157	9.4186	2.6308	-1.8919	-0.6717	-1.4815	-10.956	-11.0978	-1.3631	2.7131	7.687	3.152	2.1388	-1.4885	1.0265	-1.1222	4.459	2.4325	-0.9374	-10.839	-8.2778	-3.8979	-5.6355	8.036	12.6608	8.2921	11.9793	5.2598	-4.279
sast_1	-0.7825	-2.3372	-2.5431	-0.1544	-4.4839	-1.7349	1.4003	2.677	-0.0412	3.2484	6.1107	8.9936	2.888	2.2291	-1.6909	-3.3227	0.7804	2.8852	-0.5321	-1.3184	1.1647	3.8844	0.94	0.6858	3.1039	2.1698	4.6056	0.3015	1.6719	-3.6179	2.4429	2.5079	8.1925	6.8503	-3.7665	4.7696	-1.2725	-4.1334	-4.4956	-2.0946	-7.8999	-6.3998	-0.3754	-0.1138	4.2032	3.7709	2.6675	32.9712	48.362
[truncated: 107 more columns]
