# Supplementary material for: Appraisals Generate Specific Configurations of Facial Muscle Movements in a Gambling Task: Evidence for the Component Process Model of Emotion
Source: PLoS One. 2015 Aug 21;10(8):e0135837. doi: 10.1371/journal.pone.0135837 (PMC4546426; doi:10.1371/journal.pone.0135837)
Supplement: S4 Data — (XLSX) [file pone.0135837.s004.xlsx]

## Sheet: Sheet1
participant	Corrugator "Loss, high control, high power" 100 ms	Corrugator "Loss, high control, high power" 200 ms	Corrugator "Loss, high control, high power" 300 ms	Corrugator "Loss, high control, high power" 400 ms	Corrugator "Loss, high control, high power" 500 ms	Corrugator "Loss, high control, high power" 600 ms	Corrugator "Loss, high control, high power" 700 ms	Corrugator "Loss, high control, high power" 800 ms	Corrugator "Loss, high control, high power" 900 ms	Corrugator "Loss, high control, high power" 1000 ms	Corrugator "Loss, high control, high power" 1100 ms	Corrugator "Loss, high control, high power" 1200 ms	Corrugator "Loss, high control, high power" 1300 ms	Corrugator "Loss, high control, high power" 1400 ms	Corrugator "Win, high control, high power" 100 ms	Corrugator "Win, high control, high power" 200 ms	Corrugator "Win, high control, high power" 300 ms	Corrugator "Win, high control, high power" 400 ms	Corrugator "Win, high control, high power" 500 ms	Corrugator "Win, high control, high power" 600 ms	Corrugator "Win, high control, high power" 700 ms	Corrugator "Win, high control, high power" 800 ms	Corrugator "Win, high control, high power" 900 ms	Corrugator "Win, high control, high power" 1000 ms	Corrugator "Win, high control, high power" 1100 ms	Corrugator "Win, high control, high power" 1200 ms	Corrugator "Win, high control, high power" 1300 ms	Corrugator "Win, high control, high power" 1400 ms	Corrugator "Loss, high control, low power" 100 ms	Corrugator "Loss, high control, low power" 200 ms	Corrugator "Loss, high control, low power" 300 ms	Corrugator "Loss, high control, low power" 400 ms	Corrugator "Loss, high control, low power" 500 ms	Corrugator "Loss, high control, low power" 600 ms	Corrugator "Loss, high control, low power" 700 ms	Corrugator "Loss, high control, low power" 800 ms	Corrugator "Loss, high control, low power" 900 ms	Corrugator "Loss, high control, low power" 1000 ms	Corrugator "Loss, high control, low power" 1100 ms	Corrugator "Loss, high control, low power" 1200 ms	Corrugator "Loss, high control, low power" 1300 ms	Corrugator "Loss, high control, low power" 1400 ms	Corrugator "Win, high control, low power" 100 ms	Corrugator "Win, high control, low power" 200 ms	Corrugator "Win, high control, low power" 300 ms	Corrugator "Win, high control, low power" 400 ms	Corrugator "Win, high control, low power" 500 ms	Corrugator "Win, high control, low power" 600 ms	Corrugator "Win, high control, low power" 700 ms
pp1	0.157868	4.49774	3.1825	0.507772	0.328123	2.0108	-0.352311	-3.94623	0.222767	-4.19944	-3.84405	-3.52584	-1.71512	-1.22765	0.746188	3.32187	3.00989	-2.4497	-1.84456	-4.20716	-4.81199	-7.42895	-5.85184	-6.40565	-5.35605	-6.29225	-2.81836	-0.342179	-0.068554	2.90685	5.25633	3.73702	4.46881	1.70924	0.337051	-1.33745	0.170163	-0.838323	-2.91957	0.0218126	1.33039	3.81333	3.46861	5.09071	3.17049	3.20704	0.653948	4.12886	-2.50915
pp10	1.91291	2.06865	0.126045	0.310315	5.17002	0.964714	0.206268	0.0997648	-1.53575	0.26278	-0.655619	0.614222	0.34778	-1.24608	-1.96195	0.131181	1.18093	2.74832	0.978075	7.74143	10.0913	15.7532	14.2212	16.517	11.9232	6.61699	3.21892	3.23517	-2.1011	-0.0526818	0.446796	-1.2032	-1.04453	-2.1232	-0.458707	1.13889	2.12009	-0.851694	3.44483	-2.28817	-1.9889	1.28464	2.64524	1.87538	1.31199	5.17402	4.14838	4.9012	4.17884
pp11	0.948021	2.68029	1.54785	3.84602	3.33775	3.86676	0.550183	-0.835544	-1.18435	0.200395	0.618469	1.13886	1.90988	1.33598	0.779555	0.0456463	1.20444	0.971563	1.21737	2.39456	0.714287	-1.45568	-3.17487	-1.56748	-0.669637	-0.410894	0.745963	1.66369	1.02497	2.44604	-0.395015	3.08176	0.951361	3.53471	2.19573	0.726717	-0.556448	0.572464	1.37668	2.12241	1.179	3.4105	0.670109	0.569095	-1.38157	0.819554	1.25473	-0.977222	0.480353
pp14	1.94686	1.74632	-0.179788	3.31817	5.18721	0.851307	3.23969	0.193172	5.29964	5.64949	3.34158	2.81301	6.43502	3.87022	1.74958	-0.107091	-1.38159	4.09397	-0.604552	1.53762	-0.943374	-1.53886	0.526202	3.35831	1.72166	0.0700273	1.41104	1.91852	-1.75153	0.055809	5.50587	0.393494	2.83433	7.13738	4.80323	2.02939	8.34418	11.4782	12.0251	6.4034	6.85454	12.346	2.2352	2.40887	1.49633	6.45744	9.19364	4.90976	3.49553
pp15	3.96899	1.09021	-3.18447	-6.53983	-4.76095	-6.75545	-3.99803	-3.18098	2.04046	1.78962	1.59011	1.79551	1.06829	2.53207	-1.04407	1.64527	-6.60067	-8.92962	-8.35376	-6.00824	-3.41552	-4.6949	0.0737693	1.24289	-0.16601	-0.0129202	0.269732	0.508362	0.476128	-0.846545	-5.18855	-9.191	-6.13011	-7.82572	-3.88417	-4.03313	-4.98675	-2.83471	-0.706253	-8.81538	-8.59495	-8.68875	2.58425	2.20788	-3.72659	-4.37195	-2.32236	-1.81214	-1.91187
pp19	0.169855	-1.07955	-0.158858	0.712756	1.44758	3.64139	-1.09476	1.20088	0.451255	-0.643516	-1.53367	-3.28282	-2.7629	-0.0945197	-1.18725	-0.0249856	-0.449575	-0.0666384	0.688312	0.82139	3.05828	1.61216	-1.49011	-1.7774	-2.10535	-1.69349	1.6921	1.41662	-4.56662	2.82692	-1.65514	0.999848	-0.00331416	0.400169	1.99862	2.17828	3.59579	1.68897	1.70519	1.0026	-0.337146	-2.42681	2.09063	0.141783	-0.535213	3.37955	2.91865	1.15086	3.6428
pp2	3.05969	2.69277	1.08843	-5.46916	-2.95809	-0.444771	-1.04342	-4.78211	-1.69785	-1.64669	-0.719649	0.248853	1.91957	0.744105	3.41357	3.48429	0.121994	-3.70224	-1.31499	-3.14253	0.302567	-2.35217	-0.234894	-0.0687548	-2.02549	-0.804486	1.85988	3.17397	-0.0935335	2.48967	-1.95754	-5.83721	-3.81189	0.648818	1.05292	-4.30742	-1.26697	0.394809	-0.95943	0.199364	4.65803	6.73657	2.25222	4.87429	2.93183	1.89717	1.58431	5.47377	1.43864
pp20	2.30924	2.58361	1.12967	3.26283	-1.09275	-1.31547	-2.17222	-7.04511	-3.76328	-2.24396	-2.43197	0.327796	2.61676	6.32103	0.991485	0.627926	3.86386	-0.10173	-0.738324	-4.94778	-3.62878	-6.63981	-4.47874	-5.86484	-2.72024	-2.11635	0.041087	6.03815	1.93155	5.224	3.63178	2.51522	4.70565	0.320416	1.51696	-3.58624	0.338889	1.38697	-0.420982	4.50108	3.97444	11.6946	1.61787	5.29809	8.94096	0.307232	3.039	1.83749	2.35058
pp21	-0.669327	1.94899	2.43549	-7.29579	-11.9881	-14.0014	-8.72295	-10.9258	-13.0409	-8.70323	-3.73347	-1.77629	-1.60441	-1.4291	2.14188	0.365451	1.1931	-7.26377	-15.7218	-13.2035	-14.4551	-13.8555	-13.4749	-6.62002	-3.87428	-2.37535	-1.60798	-2.10743	1.15356	0.603419	0.829884	-4.36331	-16.3788	-21.5667	-19.6892	-19.6338	-13.3754	-10.1283	-4.4359	-7.38959	-6.23221	-7.2063	2.4649	-1.00699	-0.0764303	0.282007	-2.95625	-20.0347	-9.61736
pp22	2.3902	2.76278	3.0543	0.20737	-4.41492	-4.75789	-3.57271	-7.86547	-4.91836	-3.9022	0.12504	1.93331	2.68273	4.6353	-0.268068	0.985474	0.39912	-3.68591	-3.69733	-7.88984	-7.86049	-9.07028	-9.13199	-4.86401	-0.830752	0.950522	-3.38286	0.139366	4.64174	1.09383	2.5261	-3.27211	-7.48993	-4.67749	-6.14038	-10.7464	-7.70544	-4.05288	-1.71501	0.644279	-0.761553	1.27082	4.34273	2.72048	-1.65041	-1.54436	-1.97745	-2.23206	-3.77952
pp23	1.16847	3.7496	1.3346	1.64358	2.53532	5.50788	4.43638	4.18469	1.75394	2.80279	-0.394254	0.150285	0.642288	-0.945824	1.82311	3.60378	0.850731	2.12043	1.59436	0.5092	0.594939	0.353548	4.1366	3.68065	0.03955	1.06996	1.21326	0.483228	0.96008	2.57064	2.03842	1.8313	3.57341	7.03832	7.78532	3.6339	1.1456	4.07599	1.38647	4.89688	3.8331	2.1047	-1.08089	-1.874	0.166152	-1.61836	-2.74095	-0.220166	0.602751
pp24	0.657534	1.5555	0.505919	0.518616	-1.73673	-4.17621	-5.38898	-6.83393	-7.62458	-6.06103	-7.29132	-4.88574	-3.57291	-4.43564	-0.641876	3.70535	4.34911	1.33739	-0.640596	-3.05079	-5.16283	-6.14426	-5.11626	-5.46402	-3.00003	-2.89461	-1.79589	-0.745506	2.91372	2.2238	3.33968	2.332	0.73154	-2.17296	-1.228	-8.29292	-7.16964	-3.27221	-3.50678	-1.41772	-1.19623	-3.93403	-1.18747	-1.41067	1.45504	-0.255939	-0.978233	-5.61723	-4.78729
pp27	1.32603	1.06956	-0.939799	0.277785	-2.87203	-0.783903	2.79162	-3.9858	-7.4056	-4.66662	-4.49458	-0.685703	2.50138	4.15321	1.09252	2.52615	2.50801	-0.76401	-3.66199	-1.8823	-5.39706	-7.31303	-9.10304	-5.90338	-4.55743	-2.47015	-1.81143	-0.77284	2.07311	0.938522	2.3569	-3.01851	-7.40776	-9.29238	-4.03163	-8.79289	-10.522	-8.13728	-8.83265	-7.17316	-4.62986	-3.13589	-0.135275	0.0533938	-4.38235	-2.4974	1.7479	1.00005	-3.43488
pp28	1.91963	1.6748	2.44939	3.23047	5.07085	4.59749	4.33849	0.382548	-0.332527	5.78245	-1.17049	-3.13931	-2.71942	-1.47653	0.100219	1.97971	5.62859	5.75656	1.47071	4.36072	6.12237	5.62908	-3.17749	-3.41592	-4.0507	-1.97531	-3.85533	-3.25087	0.099356	-0.712785	3.62358	6.79584	3.00532	1.6752	5.6909	2.11149	0.403765	-0.943437	-1.34187	-4.30598	-2.45231	-4.01358	2.50403	2.02313	1.79789	1.22354	-1.54096	3.05021	6.08974
pp29	4.87337	2.45111	2.92548	1.23381	1.23882	1.54437	4.68109	-0.310447	1.12028	4.27045	3.10763	3.44245	2.17464	2.01121	-1.27159	-0.0628191	0.716721	-0.0381877	-2.6787	0.0277238	-0.42122	-3.77582	-2.38403	-0.301892	-2.23644	-2.85792	-2.16213	-1.22654	2.56635	2.51961	1.46883	-1.26608	2.00906	3.6853	5.32038	1.50907	-0.621069	-0.145481	-3.86858	1.06451	1.05712	-1.68408	-2.15242	-2.34067	-1.13441	-3.26195	-1.40312	0.555293	-0.390397
pp3	1.40764	1.63776	-0.476557	1.50134	2.85439	-0.135784	-0.463961	1.97393	5.33302	5.50178	4.66999	4.86284	4.17664	5.09647	0.175477	2.8429	-2.00628	-1.99633	-2.34861	-1.8948	-0.294826	-0.217672	1.46426	1.02454	0.323443	0.00764551	1.02623	2.84903	2.73101	3.27458	5.01783	2.32266	4.46171	-1.02424	0.793976	-0.105624	0.0355936	2.52604	5.38479	4.63533	2.9769	0.623988	3.72342	1.81809	2.73112	-0.929983	2.14956	0.729435	3.68324
pp30	5.27859	6.02881	4.0837	2.83011	-0.149719	-1.29748	-3.65392	-4.60346	-1.77865	1.49863	2.65778	4.89612	3.54269	3.36749	6.52932	3.51322	1.0214	-0.58822	-3.98515	-5.76991	-5.13186	-6.91301	-4.96085	-2.2103	-0.81488	1.70425	1.36382	1.36592	3.41081	7.84592	1.78841	1.82317	0.660713	-4.13903	2.35985	-2.74322	1.02133	3.64562	8.22535	8.72453	7.95948	11.268	7.18042	8.9118	4.68762	0.981183	-3.11759	1.6761	-2.81242
pp31	2.92832	12.4655	24.9791	46.3474	47.2063	63.4915	77.8513	73.4364	92.7918	67.2682	50.6279	36.9623	36.8757	33.4834	-1.9906	1.8029	10.3599	30.9949	53.0955	37.3852	67.5736	66.4249	66.115	43.1707	32.9441	23.656	24.8562	22.2755	8.34752	8.71245	17.8758	50.8921	103.365	102.315	87.4092	98.6107	94.2744	81.7272	54.8047	45.2103	46.2324	41.1787	-1.69794	4.26813	34.4168	45.4823	69.5274	68.3505	93.2502
pp32	-0.235107	-0.978	1.48638	-0.436478	-1.32673	-5.75922	-4.93844	-8.91523	-6.42322	-8.53892	-6.90111	-3.39944	-2.53118	0.0760912	-2.25615	1.96374	2.10809	-1.65505	-4.54839	-4.55111	-4.5281	-9.50078	-9.01293	-6.94458	-2.78513	-3.37606	-3.99876	-0.618202	-2.59076	-1.67999	2.25161	-1.84366	-1.15688	-5.77541	-2.39807	-10.1206	-6.14956	-4.37876	-8.71799	-2.07586	-4.48506	-0.0882519	-1.0671	2.33468	-0.495941	-2.75769	-2.86325	-3.58832	0.614072
pp33	0.268516	2.84978	3.08812	1.00441	-0.443588	-3.89125	0.947397	0.458943	0.235757	0.775084	-0.156307	0.555721	-2.39407	-0.269343	0.973572	0.295165	1.09475	1.65047	0.384854	-2.88084	-2.1036	-1.66458	-3.34031	-3.75277	-3.73667	-6.001	-4.94603	-3.94237	-1.74566	3.69328	-2.46513	-2.57359	-0.198802	-5.09872	1.6261	0.220347	0.962826	0.773517	-2.19973	-2.2534	-3.87507	-3.37421	1.29458	2.8313	1.01944	-0.187623	3.90723	0.714331	1.16146
pp34	2.03584	2.05071	1.24106	0.925372	-1.67201	-3.8551	-4.84518	-2.87288	1.83646	-0.269743	-2.42026	-2.61242	-0.310404	-0.036516	2.81823	4.75394	-0.800719	-3.24341	-4.31601	-1.46233	-1.58705	-1.15133	2.88283	3.02362	1.70838	1.77032	2.81536	4.00579	5.11277	3.13735	1.46572	2.65777	-2.7632	-6.08808	-2.59542	3.83747	3.81639	-0.0110752	-0.686531	-2.35367	4.05052	4.23248	-0.25873	1.57506	3.59486	-2.94835	-5.02129	-1.90239	-1.2015
pp35	3.02072	2.70988	6.34113	1.56201	-3.11699	-5.96401	-7.7977	-7.08919	-7.97506	-8.39613	-8.16207	-9.18869	-6.11867	-5.84133	3.28602	2.20568	5.03937	2.35538	-0.671127	-1.57419	-6.09992	-7.75717	-6.19521	-4.86342	-7.4899	-7.68127	-3.82593	-3.22158	2.75494	4.9515	4.37454	1.60106	2.2687	1.20372	-1.29253	-2.02602	-1.71959	-0.499484	-1.96937	1.70692	3.03831	3.13927	-0.318125	5.73541	8.72775	3.16392	1.42195	1.10435	2.23444
pp36	1.67427	2.29503	2.12263	1.10431	0.488961	-2.30386	0.435619	-0.11301	-2.00564	-0.128593	-0.213221	-1.43559	-1.71106	1.00904	-0.96524	2.4982	1.60594	0.216224	0.899786	-0.99861	-2.21185	-0.71439	-0.0472578	-0.939395	0.40637	-0.904506	-0.393783	-0.544986	-2.22119	-2.87411	3.63232	1.42773	-1.51246	-1.01929	-0.445901	-0.411862	-2.75928	-0.141585	-1.95657	-1.75351	-0.0439832	-2.20554	-1.33055	-0.0254805	2.29796	1.51885	-1.01206	2.90376	-0.836047
pp4	-1.26403	1.90454	4.05647	-0.222679	-3.6318	-2.81514	-1.60033	-1.55513	-0.244868	-1.72908	-1.99697	-3.43312	-2.66746	-0.289313	-0.162627	1.61966	0.270831	-1.04234	-0.525347	2.43293	1.46243	-0.536842	1.75563	-1.00884	-0.10928	2.63109	1.86164	3.42024	0.143551	1.97324	0.505302	0.562557	-3.33991	0.733684	0.0358733	-3.52163	-1.19178	-1.52685	-0.457004	-0.293368	2.64142	-0.0616648	-1.08358	3.84885	-0.896796	0.384963	-1.53623	1.52034	-0.801565
pp5	-0.749218	-0.795857	-1.22301	-1.71978	-0.468866	-0.1996	-0.245257	0.195866	-1.93581	-0.579832	-2.02491	-0.923403	-3.05553	-4.20086	2.19314	1.9072	1.39462	1.86112	-0.817569	-0.742953	1.3985	2.07144	2.9222	0.798951	0.832714	1.13542	-1.33635	-0.0217437	1.55992	-0.433849	-0.103612	3.82274	3.06449	1.56227	0.602159	-1.04625	3.60254	4.43218	-5.63434	1.1635	4.05165	2.14438	0.68492	1.50125	-3.23549	-0.872135	-2.27806	-2.60474	-0.822816
pp6	-0.633428	0.288168	-0.928473	0.109909	-0.161031	0.817993	2.05445	-0.212374	1.46565	-0.408644	1.5	1.26475	0.456877	0.525226	2.67438	-1.36718	0.362373	-0.674199	0.313988	-1.66675	0.182556	0.201462	1.10968	0.861072	1.86523	1.33535	-0.705676	-0.126446	-0.508337	0.0597079	-0.707868	-3.00592	-1.0493	-1.87315	0.474516	-1.61676	-1.71079	0.538797	0.126557	-0.517668	-4.33334	-0.825883	-6.67349	-1.66581	-0.543904	-0.469299	2.64776	-0.756811	3.38858
pp7	3.19381	7.09581	4.16139	4.4866	-0.147463	-7.34054	-12.7208	-15.3859	-12.9232	-6.32557	-5.27669	-5.30748	-2.54605	-1.80421	2.36718	7.54151	2.68727	1.96286	-3.25891	-7.54418	-11.0538	-15.6159	-8.64579	-8.38188	-4.28557	-7.98937	-3.60321	-2.70168	1.88474	3.75129	4.091	1.08009	-2.61064	-7.48161	-10.8026	-15.8236	-10.9477	-10.3196	-8.5111	-8.90244	-4.84096	-3.94602	2.81301	6.03163	2.42025	2.70882	-0.205819	-4.09641	-9.11726
pp8	1.33493	3.50446	3.41245	2.60863	0.229999	1.65462	2.05306	0.544789	2.5091	2.74269	2.46526	1.01039	0.895046	2.08102	1.08959	1.44797	2.82804	0.330574	-0.0235952	0.90891	-0.569581	-1.53649	0.94646	2.21762	3.78609	2.00694	3.44575	3.0401	1.85497	2.28012	5.4228	1.71308	-1.13236	-2.10579	-1.99762	-0.107856	1.7198	0.354045	3.11191	1.58864	2.326	-0.519809	1.81027	5.49436	6.90296	7.14906	5.52919	0.516906	0.0393024
[truncated: 539 more columns]
